# Supplementary material for: The short- and long-term changes of upper airway and alar in nongrowing patients treated with Mini-Implant Assisted Rapid Palatal Expansion (MARPE): a systematic review and meta-analysis
Source: BMC Oral Health. 2023 Oct 29;23:820. doi: 10.1186/s12903-023-03344-w (PMC10613376; doi:10.1186/s12903-023-03344-w)
Supplement: Supplementary file 1 — Additional file 1: Appendix table 1. The details of search strategy. [file 12903_2023_3344_MOESM1_ESM.xlsx]

## Sheet: Sheet1
MeSH terms	Entry Terms:
Palatal Expansion Technique	Palatal Expansion Techniques
	Technique, Palatal Expansion
	Palatal Expansion Technic
	Palatal Expansion Technics
	Technic, Palatal Expansion
	Maxillary Expansion
	Expansion, Maxillary
Dental Implants	Implant, Dental	mini implant
	Implants, Dental	miniimplant*
	Dental Implant	micro implant*
	Dental Implants, Mini	skeletal anchorage
	Dental Implant, Mini	TADs
	Mini Dental Implant	temporary anchorage device*
	Mini Dental Implants	orthodontic anchorage*
Bone Screws	Bone Screw
	Screw, Bone
	Screws, Bone
	(MARPE) OR (MARME)
	soft tissue
	face
	mouth
	lip
	nose
	nasal
	naso*
	alar
	airway
	airflow

## Sheet: Sheet2
Appendix table 1. The details of search strategy.
Database	Search strategy	Number
Pubmed	((((((((((Palatal Expansion Technique[MeSH Terms]) OR (Palatal Expansion Techniques)) OR (Technique, Palatal Expansion)) OR (Palatal Expansion Technic)) OR (Palatal Expansion Technics)) OR (Technic, Palatal Expansion)) OR (Maxillary Expansion)) OR (Expansion, Maxillary)) AND ((((((((((((((((((((((((Bone Screws[MeSH Terms]) OR (Bone Screw)) OR (Screw, Bone)) OR (Screws, Bone)) OR (Miniscrew)) OR (…	563
Scopus	( ( ( ALL ( "Palatal Expansion Technique" ) OR ALL ( "Palatal Expansion Techniques" ) OR ALL ( "Technique, Palatal Expansion" ) OR ALL ( "Palatal Expansion Technic" ) OR ALL ( "Palatal Expansion Technics" ) OR ALL ( "Technic, Palatal Expansion" ) OR ALL ( "Maxillary Expansion" ) OR ALL ( "Expansion, Maxillary" ) ) ) AND ( ( ( ( ALL ( "Bone Screws" ) OR ALL ( "Bone Screw" ) OR ALL ( "Screw, Bone" …	1112
Embase	(('palatal expansion technique'/exp OR 'palatal expansion technique' OR 'palatal expansion techniques' OR 'technique, palatal expansion' OR 'palatal expansion technic' OR 'palatal expansion technics' OR 'technic, palatal expansion' OR 'maxillary expansion'/exp OR 'maxillary expansion' OR 'expansion, maxillary') AND ('bone screws'/exp OR 'bone screws' OR 'bone screw'/exp OR 'bone screw' OR 'screw,…	189
Web of Science	(((((((((((TS=(Palatal Expansion Technique)) OR TS=(Palatal Expansion Techniques)) OR TS=(Technique, Palatal Expansion)) OR TS=(Palatal Expansion Technic)) OR TS=(Palatal Expansion Technics)) OR TS=(Technic, Palatal Expansion)) OR TS=(Maxillary Expansion)) OR TS=(Expansion, Maxillary)) AND (((((TS=(Bone Screws)) OR TS=(Bone Screw)) OR TS=(Screw, Bone)) OR TS=(Screws, Bone) OR ((((((((((((((TS=(De…	285
Cochrane Library	#1 MeSH descriptor: [Palatal Expansion Technique] explode all trees	84
	#2 Palatal Expansion Techniques or Technique, Palatal Expansion or Palatal Expansion Technic or Palatal Expansion Technics or Technic, Palatal Expansion orMaxillary Expansion or Expansion, Maxillary
	#3 #1 or #2
	#4 MeSH descriptor: [Bone Screws] explode all trees
	#5 Bone Screw or Screw, Bone or Screws, Bone or Miniscrew or mini screw* or micro screw or anchorage screw* or bone-anchored or bone-borne
	#6 #4 or #5
	#7 MeSH descriptor: [Dental Implants] explode all trees
	#8 Implant, Dental or Implants, Dental or Dental Implant or Dental Implants, Mini or Dental Implant, Mini or Mini Dental Implant or miniimplant or miniimplant* or micro implant* or skeletal anchorage or TADs or temporary anchorage device* or orthodontic anchorage*
	#9 #7 or #8
	#10 #6 or #9
	#11 MARPE or MARME
	#12 soft tissue or Face or Mouth or Lip or Nose or Nasal or Naso* or Alar or Airway or airflow
	#13 #3 and #10
	#14 #13 or #11
	#15 #14 and #12
TAD: temporary anchorage device.
