# Supplementary material for: The short- and long-term changes of upper airway and alar in nongrowing patients treated with Mini-Implant Assisted Rapid Palatal Expansion (MARPE): a systematic review and meta-analysis
Source: BMC Oral Health. 2023 Oct 29;23:820. doi: 10.1186/s12903-023-03344-w (PMC10613376; doi:10.1186/s12903-023-03344-w)
Supplement: Supplementary file 2 — Additional file 2: Table S1. Main characteristics of the included studies in this systematic review. [file 12903_2023_3344_MOESM2_ESM.xlsx]

## Sheet: Sheet1
Table S1. Main characteristics of the included studies in this systematic review.
Author& Year	Race	Study Design	Design Groups	Size	Males/Females	Average Age(year)	Appliance	Appliance Design	Number/Diameter /Length	Activation protocol	Expansion duration	Retention duration	Measurement methods	Measurement time
Abedini et al.(2018)	USA	Retrospective	MARPE	25	9\16	21.3 (14.8 - 25.10)	MSE	Molar without extension	4 miniscrews ,(1.5 * 11 mm)	two turns (0.25 mm per turn) per day until inter-incisal diastema appeared and then one activation per day was applied.	until the maxillary width was equal to the mandibular width	1 year	3dMD Face System	before expansion (T0), right after expansion (T1), and 1 year in retention (T2)
Almaqrami et al.(2022)	China	Retrospective	MARPE	78	21\57	22.9 ± 4.2(18.1–30.9)	Snap Lock Expander Forestadent， German,A1, SYNTEC SCIENTIFIC CORPORATION, Taiwan, China	first premolars, second premolars, and first molars without extension	4 miniscrews ,(2 * 8 \11 \ 14 mm)	two turns (0.25 mm per turn) per day until interincisal diastema appeared and then one activation per day. until the required expansion (range, 4.5–8.8 mm).	27 days (18–35 ), and the mean amount of expansion was 6.7 mm	at least 3 months	CBCT	before treatment (T0) ,within 3 weeks of completion of expansion (T1)
An et al.(2021)	Korea	Retrospective	MSE Vs.RPE	21	13\8	21.97 ± 6.49	MSE I, Biomaterials Korea, Inc., Seoul, Korea	Molar and premolar without extension	4 miniscrews (1.5 * 11 mm)	two quarter turns per day (0.4 mm widening per day) at the start of expander activation and to reduce to one quarter turn per day (0.2 mm widening per day) after it was presumed that the midpalatal suture was opened	the buccal inclination of the maxillary molar palatal cusp contacted with the lingual inclination of the buccal cusp of the mandibular molar—just before the scissors bite relationship was formed.	at least 6 weeks	posteroanterior and lateral cephalograms and frontal photographs.	pretreatment (T0) and after expansion (T1)
Calil et al.(2021)	Brazil	Retrospective	MARPE Vs.self-ligating appliance	18	5\11	24.92±7.60	PecLab appliance (Belo Horizonte, Minas Gerais, Brazil)	Molar without extension	4 miniscrews (1.8 * 8 mm)	2/4-turn a day	until the palatal cusps ofthe maxillary first molars touch the buccal cusps of the mandibular first molars.	4 months	CBCT	pretreatment (T0) and after expansion (T1)
Choi et al.(2016)	Korea	Retrospective	MARPE	20	10\10	20.9 ± 2.9, (18– 28)	self-drilled type, ORLUS, Ortholution, Seoul, Korea	Molar and premolar without extension	4 miniscrew ；diameter, 1.8 mm; length, 7.0 mm	one-quarter of a turn (0.2 mm) every other day (slow expansion)	The maxillary expansion was discontinued when the maxillary cusp of either maxillary first molar came in contact with the corresponding buccal cusp tips of the mandibular first molars.	3 months	Posteroanterior cephalometric records \ dental casts	T0,T1,T2,T3before treatment (T0), immediately after MARME removal (T1), immediately after debonding (T2), and posttreatment (T3).
de Oliveira et al.(2021)	Brazil	Retrospective	MARPE VS.SARPE	17	4\13	26 ±11	Peclab ：9-mm jackscrew expander	Molar without extension	4 miniscrew unknown diameter and length	2/4 turns (0.5mm) immediately after mini-implant placement, and 2/4 turns daily (14 to 18 days)	until full correction	Not described	CBCT	T0,T1
Jesus et al.(2021)	Brazil	Retrospective	MARPE VS. SARPE without a cinch VS. SARPE with a cinch	12	NO	15-39	PecLab, Belo Horizonte, Minas Gerais, Brazil	Molar without extension	4 miniscrew unknown diameter and length	2/4 turns(0.5mm) immediately after mini-implant placement, and 2/4 turns daily (14 to 18 days)	until full correction	4 months	CBCT	before (T0), immediately after expansion (T1)
Kim et al.(2018)	Korea.	Retrospective	MARPE	14	4\10	22.7 ± 3.3 (18.3–26.5).	The MARME appliance was fabricated by modifying the conventional four-banded Hyrax RME appliance	Molar and premolar without extension	4 miniscrews ,(1.8*7 mm)	once a day (0.2 mm/turn),The mean duration of expansion was 28 days (range, 18–35 days), and the mean amount of expansion was 6.8 mm (range, 4.8– 8.8 mm)	until the required expansion was achieved.	15.1 weeks	CBCT	before (T0), immediately after expansion(T1), and 1 year after expansion (T2)
Lee et al.(2020)	Korea	Prospective	MARPE	30	12\18	mean age:20.46 (17.4–42.2)	MSE-12; Biomaterials, Seoul, Korea	Molar and premolar without extension	4 microimplants (1.5 × 11 mm)	one turn every day.	until 7 mm of expansion was achieved	\	3D facial images (3dMD)	before expansion (T0), right after expansion (T1),
Li et al.(2020)	China	Retrospective	MARPE	22	4\18	22.6 ± 4.5（18-35）	MSE II,BioMaterials Korea, Seoul, Korea	Molar without extension	4 miniscrews ,(1.5 * 11 mm)	two turns every other day to minimize periodontal damage (one turn ¼ 0.13 mm) until maxillary skeletal width was no longer less than that of the mandible.	32–48 turns.38 days ( 30–43 )	3 months	CBCT	before(T0) and 3 months after expansion(T2)
Lim et al.(2017)	Korea	Retrospective	MARPE	24	8\16	21.6 ± 3.1 (18.25–26.75 )	Hyrax-type expander (Hyrax II; Dentaurum, Ispringen, Germany)	Molar and premolar without extension	4 miniscrews ,(1.8* 7 mm)	once a day (0.2 mm per turn) until the required expansion had been achieved,The mean (± standard deviation) appliance expansion was 6.54 (± 1.35) mm,	5 weeks.	4 months (15.29 ± 3.05 weeks)	CBCT	before (T0), immediately after expansion (T1), and 1 year after (T2)
Mendoza et al.(2022)	Spain	prospective, non-controlled intervention study	MARPE	15	NO	17 ± 4	tooth bone-borne expander	Molar and premolar without extension	4 miniscrews ,(1.8* 8\10\12 mm)	1 turn per day (0.26 mm/turn)	until the palatal cusps ofthe maxillary first molars touch the buccal cusps of the mandibular first molars.	6 months	CBCT	before (T0), immediately after expansion (T1)
Nguyen et al.(2021)	Korea	Retrospective	MSE	20	12\8	mean age:22.4 (17.6–27.1)	MSE type II device (BioMaterials Korea Inc., Seoul,Korea)	Molar without extension	4 miniscrews ,(1.8 * 11 mm)	two turns per day (0.13 mm per turn) until diastema appeared, after which the rate was reduced to one turn per day to minimize periodontal side effects.	stop when required amount was achieved 20% overexpansion:6.5 mm (, 5.2–8.0 mm);48.5 days (31–80 ),	3 months	CBCT	before (T0), immediately after expansion (T1)
Shetty et al.(2022)	India	Retrospective	MARPE	10	NO	18–30	\	\	\	\	\	3 months	CBCT	before (T0), immediately after expansion (T1)
Storto et al.(2019)	Brazil.	Prospective	MSE	20	7\13	17.1	MSE (Biomaterials Korea, Seoul, South Korea)	Molar without extension	4 miniscrews ,(1.8 * 11 mm)	twice a day, one turn in the morning (0.25 mm) and one turn at night (0.25 mm),	until the necessary expansion was achieved.	NO	CBCT\analogue manometer (Instrumentation Industries, Bethel Park, PA, USA)	initial(T0), immediately after expansion(T1), 5 months after arch expansion( T2)
Tang et al.(2021)	China	Retrospective	MARPE	30	9\21	23.82±3.90; median, 24.5，（18-33）	maxillary skeletal expansion type II (BioMaterials Korea, Seoul, Korea)	Molar without extension	4 miniscrews ,(1.5 * 11 mm)	one sixth of a turn (0.13 mm) each day.	40-60 turns, 40 - 60 days.	3 months	CBCT	before (T0) and over 3 months after expansion (T2)
Yi et al.(2020)	China	Retrospective	MARPE	13	3\10	19.61±5.25	The palatal bracket implant anchorage arch expander	The palatal bracket implant anchorage arch expander	4 miniscrews , (1.4\1.6 * 8\12 mm)	twice a day (0.25 mm/turn) for 14 days	until the required expansion was achieved 7 mm.	3 months	CBCT	before (T0) and 3 months after expansion (T2)
Yi et al.(2022)2023	China	Retrospective	MARPE	25	4\21	19.84 ± 3.96 ( 15-29)	C-expander	NO	4 miniscrews (1.4 * 8\12 \ 1.6 mm)	every 2 days for an expansion of 0.25 mm per time and continuously expanded for 14 days	until the expansion was achieved to 7 mm.	3 months	CBCT	before (T0) and 3 months after expansion (T2)
Aneris et al.(2023)	Brazil	Prospective	MARPE，sutural ossification stage D	10	1\5	24.5 ± 6.2	MARPE (PecLab Belo Horizonte, MG, Brazil)	Molar without extension	4 miniscrews;based on the palate bone thickness in the area of the maxillary first molars.	\	(the palatine cusp of maxillary molars almost on top of the vestibular cusp of mandibular molars	120 days	CBCT	before (T0) and 120 days after expansion (T2)
			MARPE，sutural ossification stage E	10
Choi et al.(2023)	Korea.	Prospective	long miniscrews group(L)	16	10\6	23.6 ±4.4	MARPE, a modified Hyrax-type expander (Hyrax II; Dentaurum, Ispringen,Germany)	Molar and premolar without extension	4 miniscrews ,(1.5* anterior 13 mm, posterior 11 mm)	0.2 mm per day	until the palatal cusps ofthe maxillary first molars touch the buccal cusps of the mandibular first molars.	3 months	CBCT	before(T0) and 3 months after expansion(T2)
			short miniscrews group(S)	15	9\6	22.3 ±2.6			4 miniscrews ,(1.5* anterior miniscrews of 8-mm length, posterior 6 mm)
Krijt et al.(2023)	Netherlands	Prospective	MARPE	29	7\22	25.9	3D designed and fabricated MARPE appliance	Molar without extension	4 miniscrews ,(1.8*8 mm)	once (0.25 mm) a day	until the palatal cusps ofthe maxillary first molars touch the buccal cusps of the mandibular first molars.	3 months	3D facial images	before expansion (T0), immediately after completion of expansion (T1), and 1 year after expansion (T2)
Marin et al.(2023)	Brazil	Prospective	MARPE	16	5\11	24.92±7.60	MARPE (PecLab Belo Horizonte, MG, Brazil)	first molar without extension	4 miniscrews ,(1.8*8 mm)	¼-turn in the morning and ¼ -turn at night	until the palatal cusps ofthe maxillary first molars touch the buccal cusps of the mandibular first molars.	4 months	CBCT	before (T0), immediately after expansion (T1)
Naveda et al.(2023)	Brazil	Prospective	MARPE;young adult group	14	3\11	22.87 ± 3.52	MARPE (PecLab Belo Horizonte, MG, Brazil)	Molar and premolar without extension	4 miniscrew unknown diameter and length	one quarter turn twice a day until the midline diastema opening, followed by one quarter turn a day until overcorrection.	until overcorrection.	\	CBCT	before (T0), immediately after expansion (T1)
			MARPE;middle adult group.	14	6\8	36.85 ± 5.55
Ning et al.(2023)	China	Retrospective	tissue-borne MARPE	29	13\16	20.8 ± 3.0	\	\	4 miniscrews ,(1.6*10 mm)	\	\	6 months	CBCT	before (T0) and 6 months after expansion (T2)
			tooth-borne MARPE	32	15\17	20.1 ± 3.2		Molar and premolar without extension
