# Supplementary material for: The short- and long-term changes of upper airway and alar in nongrowing patients treated with Mini-Implant Assisted Rapid Palatal Expansion (MARPE): a systematic review and meta-analysis
Source: BMC Oral Health. 2023 Oct 29;23:820. doi: 10.1186/s12903-023-03344-w (PMC10613376; doi:10.1186/s12903-023-03344-w)
Supplement: Supplementary file 3 — Additional file 3: Table S2. The results of the bias assessment of the 24 included studies. [file 12903_2023_3344_MOESM3_ESM.xlsx]

## Sheet: Sheet1
Table S2. The results of the bias assessment of the 24 included studies.
Quality Assessment Criteria(Point)	Abedini et al.(2018)	Almaqrami et al.(2022)	An et al.(2021)	Calil et al.(2021)	Choi et al.(2016)	deOliveira et al. (2021)	Jesus et al.(2021)	Kim et al.(2018)	Lee et al.(2020)	Li et al.(2020)	Lim et al,(2017)	Mendoza et al.(2022)	Nguyen et al. (2021)	Shetty et al.(2022)	Storto et al.(2019)	Tang et al.(2021)	Yi et al.(2022)	Yi et al.(2020)	Aneris et al.(2023)	Choi et al.(2023)	Krijt et al.(2023)	Marin et al.(2023)	Naveda al.(2023)	Ning et al.(2023)
Age and gender distribution described(1)	1	1	1	1	1	1	0.5	1	1	1	1	0.5	1	0.5	1	1	1	1	1	1	1	1	1	1
Clinical features fully defined(1)	1	1	1	1	1	1	1	1	1	1	1	1	1	1	1	1	1	1	1	1	1	1	1	1
Sample size: adequate(1)	1	1	1	1	1	1	0	0	1	1	1	0	1	0	1	1	1	1	1	1	1	1	1	1
Presence of a blank control(1)	0	0	0	0	0	0	0	0	0	0	0	0	0	0	0	0	0	0	0	0	0	0	0	0
Prospective(1)	0	0	0	0	0	0	0	0	1	0	0	1	0	0	1	0	0	0	1	1	1	1	1	0
Randomization(1)	0	0	0	0	0	0	0	0	0	0	0	0	0	0	0	0	0	0	0	1	0	0	0	0
Appliances described(1)	1	1	1	1	1	1	1	1	1	1	1	1	1	1	1	1	1	1	1	1	1	1	1	1
Interventions fully described(1)	1	1	1	1	1	1	1	1	1	1	1	1	1	1	1	1	1	1	1	1	1	1	1	1
Follow-up defined(1)	1	0	0	0	1	0	0	1	0	0	1	0	0	0	1	0	0	0	0	1	1	0	0	1
Measurement method: appropriate(1)	1	1	1	1	1	1	1	1	1	1	1	1	1	1	1	1	1	1	1	1	1	1	1	1
Assessor blinding(1)	0	0	1	0	1	1	0	0	0	0	0	0	0	0	0	0	0	0	1	1	0	1	0	1
Reliability testing(1)	1	1	1	1	1	1	1	1	1	1	1	1	1	1	1	1	1	1	1	1	1	1	1	1
No dropouts or explained(1)	1	1	1	1	1	1	1	1	1	1	1	1	1	1	1	1	1	1	1	1	1	1	1	1
Statistical analysis: appropriate(1)	1	1	1	1	1	1	1	1	1	1	1	1	1	1	1	1	1	1	1	1	1	1	1	1
Confounders analysed(1)	1	1	1	1	1	1	1	1	1	1	1	1	1	1	1	1	1	1	1	1	1	1	1	1
Results reported: adequate(1)	1	1	1	1	1	1	1	1	1	1	1	1	1	1	1	1	1	1	1	1	1	1	1	1
Reasonable conclusion(1)	1	1	1	1	1	1	1	1	1	1	1	1	1	1	1	1	1	1	1	1	1	1	1	1
Total	13	12	13	12	14	13	10.5	12	13	12	13	11.5	12	10.5	14	12	12	12	14	16	14	14	13	14
Judged quality standard	moderate	moderate	moderate	moderate	moderate	moderate	low	moderate	moderate	moderate	moderate	low	moderate	low	moderate	moderate	moderate	moderate	moderate	high	moderate	moderate	moderate	moderate
