# Supplementary material for: The short- and long-term changes of upper airway and alar in nongrowing patients treated with Mini-Implant Assisted Rapid Palatal Expansion (MARPE): a systematic review and meta-analysis
Source: BMC Oral Health. 2023 Oct 29;23:820. doi: 10.1186/s12903-023-03344-w (PMC10613376; doi:10.1186/s12903-023-03344-w)
Supplement: Supplementary file 4 — Additional file 4: Table S3. Measurement results of the nasal cavity, upper airway and alar changes. [file 12903_2023_3344_MOESM4_ESM.xlsx]

## Sheet: Sheet1
Table S3. Measurement results of the nasal cavity, upper airway and alar changes.
Variable	Time	Author	N	mean	SD	SQRT(N)	SE	_LCI	_UCI
Nasal cavity width	T1-T0	Almaqrami et al.(2022)	78	2.26	1.15	8.83176	0.130212	2.00479	2.51521
		An et al.(2021)	21	2.3	1.11	4.47214	0.248204	1.82525	2.77475
		Choi et al.(2016)	20	1.07	0.9401	4.47214	0.210213	0.657991	1.48201
		deOliveira et al. (2021)	17	2.92	1.13	4.12311	0.274065	2.38284	3.45716
		Jesus et al.(2021)	12	2.8	1.88	3.4641	0.542709	1.73631	3.86369
		Lim et al,(2017)	24	1.61	0.94	4.89898	0.191877	1.23393	1.98607
		Mendoza et al.(2022)	15	2.1	1.1	3.87298	0.284019	1.54333	2.65667
		Storto et al. (2019)	20	2.2	4.893	4.47214	1.09411	0.0555876	4.34441
		Naveda al.(2023) young adult group	14	2.47	1.35	3.74166	0.360803	1.76284	3.17716
		Naveda al.(2023) middle adult group.	14	1.81	1.01	3.74166	0.269934	1.28094	2.33906
	T2-T1	Choi et al.(2016)	20	-0.21	0.299136	4.47214	0.0668888	-0.3411	-0.0789003
		Lim et al,(2017)	24	-0.37	0.36	4.89898	0.0734847	-0.514027	-0.225973
	T2-T0	Choi et al.(2016)	20	0.86	0.929459	4.47214	0.207833	0.452654	1.26735
		Li et al,(2020)	22	2.3	1.2	4.69042	0.255841	1.79856	2.80144
		Lim et al,(2017)	24	1.25	0.8	4.89898	0.163299	0.929939	1.57006
		Ning et al.(2023),tissue-borne MARPE	29	4.5	0.6	5.38516	0.111417	4.28163	4.71837
		Ning et al.(2023),tooth-borne MARPE	32	5.1	0.9	5.65685	0.159099	4.78817	5.41183
Nasal floor width	T1-T0	Calil et al.(2021)	18	2.82	1.54	4.24264	0.362981	2.10857	3.53143
		Jesus et al.(2021)	12	3.46	1.95	3.4641	0.562917	2.3567	4.5633
		Lim et al,(2017)	24	2.2	1.01	4.89898	0.206165	1.79592	2.60408
		Yi et al.(2022)	25	1.72	1.42	5	0.284	1.16337	2.27663
		Marin et al.(2023)	16	2.82	5.3788	4	1.3447	0.184436	5.45556
	T2-T1	Lim et al.(2017)	24	-0.64	0.73	4.89898	0.149011	-0.932056	-0.347944
	T2-T0	Li et al.(2020)	22	2.3	1.2	4.69042	0.255841	1.79856	2.80144
		Lim et al.(2017)	24	1.56	1.02	4.89898	0.208207	1.15192	1.96808
		Choi et al.(2023),long miniscrews group(L)	16	3	0.59	4	0.1475	2.7109	3.2891
		Choi et al.(2023),short miniscrews group(S)	15	2.59	1.13	3.87298	0.291765	2.01815	3.16185
Nasal cavity volume	T1-T0	Kim et al.(2018)	14	1.06	0.61	3.74166	0.163029	1.37953	33.3635
	T2-T1	Kim et al.(2018)	14	0.65	0.83	3.74166	0.221827	1.08477	30.5757
	T2-T0	Li et al.(2020)	22	2.93	4.97	4.69042	1.05961	5.00679	6.15929
		Kim et al.(2018)	14	1.71	0.88	3.74166	0.23519	2.17096	29.9015
Nasopharyngeal volume	T2-T0	Li et al.(2020)	22	0.74	1.05	4.69042	0.223861	0.301241	1.17876
		Tang et al.(2021)	30	1.34	2.22	5.47723	0.405315	0.545598	2.1344
		Yi et al.(2020)	13	0.502	0.975	3.60555	0.270416	-0.0280063	1.03201
Palatopharyngeal volume	T1-T0	shetty et al. (2022)	10	-1.51	3.49	3.16228	1.10363	-5.79997	2.71997
	T2-T0	Li et al.(2020)	22	0.43	2.33	4.69042	0.496758	-0.187692	1.10769
		Yi et al.(2020)	13	0.6	3.43	3.60555	0.951311	-3.50674	0.526742
		Aneris et al.(2023);sutural ossification stage D	10	0.71	3.62776	3.16228	1.1472	-1.53847	2.95847
		Aneris et al.(2023);sutural ossification stage E	10	0.62	3.91016	3.16228	1.2365	-1.8035	3.0435
Glossopharyngeal volume	T1-T0	shetty et al. (2022)	10	-1.54	6.8732	3.16228	2.1735	-5.79997	2.71997
	T2-T0	Li et al.(2020)	22	0.46	1.55	4.69042	0.330461	-0.187692	1.10769
		Yi et al.(2020)	13	-1.49	3.71	3.60555	1.02897	-3.50674	0.526742
		Aneris et al.(2023);sutural ossification stage D	10	1.16	5.00652	3.16228	1.5832	-1.94301	4.26302
		Aneris et al.(2023);sutural ossification stage E	10	1.51	6.2904	3.16228	1.9892	-2.38876	5.40876
Oropharyngeal volume	T1-T0	Kim et al.(2018)	14	0.51	0.73	3.74166	0.195101	0.12761	0.89239
		shetty et al. (2022)	10	-3.05	7.4864	3.16228	2.36741	-7.69003	1.59003
	T2-T1	Kim et al.(2018)	14	0.43	0.82	3.74166	0.219154	0.0004656	0.859534
	T2-T0	Kim et al.(2018)	14	0.94	0.82	3.74166	0.219154	0.510466	1.36953
		Tang et al.(2021)	30	0.96261	5.476	5.47723	0.999776	-0.996915	2.92213
		Yi et al.(2020)	13	-1.09	5.48	3.60555	1.51988	-4.06891	1.88891
		Aneris et al.(2023);sutural ossification stage D	10	1.88	7.84908	3.16228	2.4821	-2.98482	6.74482
		Aneris et al.(2023);sutural ossification stage E	10	2.16	9.25124	3.16228	2.9255	-3.57387	7.89388
Hypopharyngeal volume	T2-T0	Li et al.(2020)	22	-1.22	2.8	4.69042	0.596962	-2.39002	-0.0499759
		Tang et al.(2021)	30	-0.24	4.71	5.47723	0.859924	-1.92542	1.44542
Total volume	T1-T0	Kim et al.(2018)	14	1.58	0.88	3.74166	0.23519	1.11904	2.04096
	T2-T1	Kim et al.(2018)	14	1.08	0.92	3.74166	0.24588	0.598083	1.56192
	T2-T0	Kim et al.(2018)	14	2.65	0.22	3.74166	0.0587975	2.53476	2.76524
		Tang et al.(2021)	30	2.55	9.83	5.47723	1.7947	-0.967556	6.06755
		Yi et al.(2020)	13	-0.644	6.13	3.60555	1.70016	-3.97625	2.68825
Alar width	T1-T0	Jesus et al.(2021)	12	2.03	0.55	3.4641	0.158771	1.71881	2.34119
		Lee et al.(2020)	30	0.932	0.518	5.47723	0.0945734	0.74664	1.11736
Alar base width	T1-T0	Lee et al.(2020)	30	1.21	0.51	5.47723	0.0931128	1.0275	1.3925
		Shetty et al.(2022)	10	3.01	1.8341	3.16228	0.579993	1.87323	4.14677
		Krijt et al.(2023)	29	1.59	0.7	5.38516	0.129987	1.33523	1.84477
	T2-T0	Krijt et al.(2023)	29	1.51	0.7	5.38516	0.129987	1.25523	1.76477
