# Supplementary material for: The short- and long-term changes of upper airway and alar in nongrowing patients treated with Mini-Implant Assisted Rapid Palatal Expansion (MARPE): a systematic review and meta-analysis
Source: BMC Oral Health. 2023 Oct 29;23:820. doi: 10.1186/s12903-023-03344-w (PMC10613376; doi:10.1186/s12903-023-03344-w)
Supplement: Supplementary file 5 — Additional file 5: Table S4. The pooled mean estimate with 95% CI of the nasal cavity, upper airway and alar changes. [file 12903_2023_3344_MOESM5_ESM.xlsx]

## Sheet: Sheet1
Table S4. The pooled mean estimate with 95% CI of the nasal cavity, upper airway and alar changes.
Main outcome	Time	Number of studies	MD	95% CI	p value	I 2
Nasal cavity width	T1-T0	10	2.099	1.732，2.466	0	0.799
	T2-T1	2	-0.287	-0.444， -0.130	0.107	0.614
	T2-T0	5	2.806	1.086， 4.526	0	0.993
	Overall	17	2.051	1.097， 3.004	0	0.994
Nasal floor width	T1-T0	5	2.429	1.870, 2.987	0.029	0.63
	T2-T1	1	-0.64	-0.932， -0.348	N/A	N/A
	T2-T0	4	2.366	1.666 , 3.066	0	0.908
	Overall	10	2.135	1.164 , 3.106	0	0.975
Nasal cavity volume	T1-T0	1	1.06	0.740，1.380	N/A	N/A
	T2-T1	1	0.65	0.215 1.085	N/A	N/A
	T2-T0	2	1.883	1.049 2.716	0.261	0.208
	Overall	4	1.244	0.680 1.808	0.003	0.783
Nasopharyngeal volume	T2-T0	3	0.75	0.439，1.061	0.227	0.325
Palatopharyngeal volume	T1-T0	1	-1.51	-3.673，0.653	N/A	N/A
	T2-T0	4	0.51	-0.255，1.274	0.995	0
	Overall	5	0.286	-0.435，1.006	0.549	0
Glossopharyngeal volume	T1-T0	1	-1.54	-5.800，2.720	N/A	N/A
	T2-T0	4	0.339	-0.258, 0.937	0.271	0.233
	Overall	5	0.303	-0.289, 0.895	0.326	0.138
Oropharyngeal volume	T1-T0	2	-0.488	-3.622，2.646	0.134	0.555
	T2-T1	1	0.43	0.000，0.860	N/A	N/A
	T2-T0	5	0.915	0.502, 1.328	0.72	0
	Overall	8	0.607	0.346, 0.869	0.378	0.068
Hypopharyngeal volume	T2-T0	2	-0.901	-1.862，0.060	0.349	0
Total volume	T1-T0	1	1.58	1.119，2.041	N/A	N/A
	T2-T1	1	1.08	0.598，1.562	N/A	N/A
	T2-T0	3	1.984	0.196，3.771	0.153	0.467
	Overall	5	1.671	0.681，2.660	0	0.932
Alar width T1-T0	T1-T0	2	1.474	0.398，2.550	0	0.972
Alar base width	T1-T0	3	1.62	1.114，2.127	0.001	0.855
	T2-T0	1	1.51	1.255，1.765	N/A	N/A
	Overall	4	1.538	1.208 ，1.869	0.002	0.796
