# Supplementary material for: The short- and long-term changes of upper airway and alar in nongrowing patients treated with Mini-Implant Assisted Rapid Palatal Expansion (MARPE): a systematic review and meta-analysis
Source: BMC Oral Health. 2023 Oct 29;23:820. doi: 10.1186/s12903-023-03344-w (PMC10613376; doi:10.1186/s12903-023-03344-w)
Supplement: Supplementary file 6 — Additional file 6: Table S5. Egger tests of the nasal cavity, upper airway and alar changes. [file 12903_2023_3344_MOESM6_ESM.xlsx]

## Sheet: Sheet1
Table S5. Egger tests of the nasal cavity, upper airway and alar changes.
Main outcome	Time point	Number of studies	Publication bias (p value)
Nasal cavity width	T1-T0	10	0.658
	T2-T1	2	N/A
	T2-T0	5	0.256
	Total	17	0.068
Nasal floor width	T1-T0	5	0.346
	T2-T1	1	N/A
	T2-T0	4	0.511
	Total	10	0.387
Nasal cavity volume	T1-T0	1	N/A
	T2-T1	1	N/A
	T2-T0	2	N/A
	Total	4	0.489
Nasopharyngeal volume	T2-T0	3	0.477
Palatopharyngeal volume	T1-T0	1	N/A
	T2-T0	4	0.037
	Total	5	0.681
Glossopharyngeal volume	T1-T0	1	N/A
	T2-T0	4	0.876
	Total	5	0.616
Oropharyngeal volume	T1-T0	2	N/A
	T2-T1	1	N/A
	T2-T0	5	0.821
	Total	8	0.638
Hypopharyngeal volume	T2-T0	2	N/A
Total volume	T1-T0	1	N/A
	T2-T1	1	N/A
	T2-T0	3	0.483
	Total	5	0.181
Alar width	T1-T0	2	N/A
Alar base width	T1-T0	3	0.265
	T2-T0	1	N/A
	Overall	4	0.09
