# Supplementary material for: The short- and long-term changes of upper airway and alar in nongrowing patients treated with Mini-Implant Assisted Rapid Palatal Expansion (MARPE): a systematic review and meta-analysis
Source: BMC Oral Health. 2023 Oct 29;23:820. doi: 10.1186/s12903-023-03344-w (PMC10613376; doi:10.1186/s12903-023-03344-w)
Supplement: Supplementary file 7 — Additional file 7: Table S6. The sensitivity analysis results of the nasal cavity, upper airway and alar changes. [file 12903_2023_3344_MOESM7_ESM.xlsx]

## Sheet: Sheet1
Table S6. The sensitivity analysis results of the nasal cavity, upper airway and alar changes.
Variable	subgroups				no subgroups
	Time	Study omitted	Estimate	95% CI	Estimate	95% CI
Nasal cavity width	T1-T0	Almaqrami et al.(2022)	2.08498	1.6473842, 2.522568	2.03757	1.0182384, 3.0569084
		An et al.(2021)	2.07768	1.6682421, 2.487114	2.03486	1.0419697, 3.0277438
		Choi et al.(2016)	2.21861	1.9278429, 2.5093844	2.11318	1.1105744, 3.1157818
		deOliveira et al. (2021)	1.99031	1.6337516, 2.3468678	1.99568	1.0093002, 2.98206
		Jesus et al.(2021)	2.05037	1.6706723, 2.4300616	2.00584	1.0233505, 2.9883256
		Lim et al,(2017)	2.17014	1.766758 2.5735252	2.0789	1.0733447, 3.0844629
		Mendoza et al.(2022)	2.10334	1.6948127, 2.5118663	2.04753	1.0561121, 3.0389421
		Storto et al. (2019)	2.09756	1.720616, 2.4744954	2.04328	1.0665605, 3.0199924
		Naveda et al.(2023) young adult group	2.06235	1.6692544, 2.4554515	2.02448	1.0379101, 3.011055
		Naveda et al.(2023) middle adult group	2.13883	1.7310792, 2.5465806	2.06587	1.07226 ，3.0594764
		Combined	2.09904	1.7316267, 2.4664444
	T2-T1	Choi et al.(2016)	-0.37	-0.51402736, -0.22597267	2.19619	1.1785164, 3.2138731
		Lim et al,(2017)	-0.21	-0.34109971, -0.07890026	2.20638	1.2021439, 3.210608
		Combined	-0.287107	-0.44380116, -0.13041207
	T2-T0	Choi et al.(2016)	3.29189	1.5135373, 5.0702491	2.12656	1.1238806, 3.1292417
		Li et al,(2020)	2.931	0 .91031873, 4.9516759	2.03487	1.0425839, 3.0271461
		Lim et al,(2017)	3.19714	1.4161011, 4.978179	2.10209	1.0864215, 3.1177588
		Ning et al.(2023),tissue-borne MARPE	2.37921	0.26407596, 4.4943419	1.88909	1.0614829, 2.7166963
		Ning et al.(2023),tooth-borne MARPE	2.23073	0.25697151, 4.2044983	1.8529	0.9696812 2.7361271
		Combined	2.8061	1.0860762, 4.5261259	2.05053	1.0974311, 3.0036323
Nasal floor width	T1-T0	Calil et al.(2021)	2.31659	1.6680125, 2.9651659	2.05762	1.0181159, 3.0971198
		Jesus et al.(2021)	2.22279	1.7382231, 2.7073662	1.99529	0.97569156, 3.0148883
		Lim et al,(2017)	2.60015	1.7017684, 3.4985414	2.13273	1.029332, 3.2361274
		Yi et al.(2022)	2.66589	2.0687251, 3.2630477	2.18664	1.1141912, 3.2590909
		Marin et al.(2023)	2.42222	1.8235407, 3.0208907	2.0908	1.0867149, 3.0948937
		Combined	2.42874	1.8701531, 2.9873218
	T2-T1	Lim et al.(2017)			2.40932	1.9754874, 2.8431597
	T2-T0	Li et al.(2020)	2.38607	1.4430566 , 3.3290825	2.119	1.0445861, 3.1934049
		Lim et al.(2017)	2.67008	2.2178264 , 3.1223421	2.20893	1.0973614, 3.3204901
		Choi et al.(2023),long miniscrews group(L)	2.12641	1.4964446, 2.7563827	2.02862	0.0207938, 3.0364377
		Choi et al.(2023),short miniscrews group(S)	2.29468	1.382425, 3.2069435	2.08396	0.0284711, 3.1394467
		Combined	2.36603	1.666021, 3.0660364	2.13467	1.1636078, 3.1057309
Nasal cavity volume	T1-T0	Kim et al.(2018)			1.44786	0.44810998，2.4476147
	T2-T1	Kim et al.(2018)			1.50333	0.85320765，5.0067925
	T2-T0	Li et al.(2020)	1.71	1.2490363, 2.1709638	1.13258	0.21522735，1.0847726
		Kim et al.(2018)	2.93	0.85320765, 5.0067925	1.00105	0.44310474，1.5590036
		Combined	1.88252	1.0493374, 2.7157006	1.24418	0.6801841，1.8081712
Nasopharyngeal volume	T2-T0	Li et al.(2020)	0.760119	.31923088, 1.2010072
		Tang et al.(2021)	0.64322	.30524415, 0.98119569
		Yi et al.(2020)	0.880248	.49617574 , 1.2643194
		Combined	0.750011	0.43901132, 1.0610103
Palatopharyngeal volume	T1-T0	shetty et al. (2022)			0.509874	-0.25470772，1.2744554
	T2-T0	Li et al.(2020)	0.638376	-0.59656203，1.8733133	0.110261	-0.96220207， 1.1827245
		Yi et al.(2020)	0.491655	-0.34665018 1.3299607	0.230274	-0.55138373， 1.0119309
		Aneris et al.(2023);sutural ossification stage D	0.483707	-0.32932329， 1.2967383	0.236912	-0.5241358， 3.99795908
		Aneris et al.(2023);sutural ossification stage E	0.497701	-0.30802912， 1.3034315	0.253075	-0.50197482， 1.0081246
		Combined	0.509874	-0.25470771， 1.2744554	0.28554	-0.43533411， 1.0064133
Glossopharyngeal volume	T1-T0	shetty et al. (2022)			0.339375	-0.25831696，0.93706661
	T2-T0	Li et al.(2020)	-0.352646	-1.9039924, 1.1987011	-0.491673	-1.9493694 ，0.96602345
		Yi et al.(2020)	0.515525	-0.11028176,1.1413308	0.472102	-0.14705904 1.0912629
		Aneris et al.(2023);sutural ossification stage D	0.307756	-0.30134207, 0.91685331	0.270737	-0.332228, 0.87370288
		Aneris et al.(2023);sutural ossification stage E	0.311201	-0.29364061, 0.91604239	0.27462	-0.32421571, 0.87345558
		Combined	0.339375	-0.25831697, 0.93706664	0.303093	-0.28880128, 0.89498753
Oropharyngeal volume	T1-T0	Kim et al.(2018)	-3.05	-7.6900334，1.5900339	0.650689	0.24086976, 1.0605085
		shetty et al. (2022)	0.51	0.12760964，0.89239037	0.617183	0.3822934, 0.852072
		Combined	-0.488181	-3.6223854，2.6460226
	T2-T1	Kim et al.(2018)			0.683155	0.34069854, 1.0256106
	T2-T0	Kim et al.(2018)	0.612391	-0.88533634, 2.1101179	0.466607	0.1865643, 0.74664998
		Tang et al.(2021)	0.912895	0.4905223, 1.3352678	0.596964	0.29165143, 0.90227592
		Yi et al.(2020)	0.954377	0.53746313, 1.3712914	0.619582	0.37026551, 0.86889845
		Aneris et al.(2023);sutural ossification stage D	0.908101	0.49371621, 1.3224865	0.601165	0.30590117, 0.89642811
		Aneris et al.(2023);sutural ossification stage E	0.908613	0.49464887, 1.3225782	0.601811	0.30756199, 0.89605951
		Combined	0.915102	0.50221233, 1.3279923	0.607421	0.34631525, 0.86852691
Hypopharyngeal volume	T2-T0	Li et al.(2020)	-0.24	-1.9254209，1.4454209
		Tang et al.(2021)	-1.22	-2.3900242 -.04997594
		Combined	-0.901305	-1.8624367 ，0.05982609
Total volume	T1-T0	Kim et al.(2018)			1.65999	0.30469871，3.0152767
	T2-T1	Kim et al.(2018)			1.95976	0.96705544，2.9524677
	T2-T0	Kim et al.(2018)	0.901273	-2.2271471，4.0296931	1.31959	0.86553937 ，1.7736384
		Tang et al.(2021)	1.44123	-1.6704776，4.5529356	1.60793	0.57325006，2.6426084
		Yi et al.(2020)	2.64989	2.5347137，2.7650719	1.83958	0.8309235，2.8482463
		Combined	1.98351	0.1958126，3.7712007	1.67052	0 .68088551，2.6601457
Alar width	T1-T0	Jesus et al.(2021)	0.932	0.74663943，1.1173605
		Lee et al.(2020)	2.03	1.7188139，2.341186
		Combined	1.47359	0.39767142，2.549516
Alar base width	T1-T0	Lee et al.(2020)	2.1875	0.81350648, 3.5614965	1.68962	1.3038096, 2.0754328
		Shetty et al.(2022)	1.38918	1.0173873, 1.7609639	1.42288	1.1762904, 1.6694655
		Krijt et al.(2023)	2.01897	0.26404577, 3.7738862	1.56554	1.0935122, 2.0375681
		Combined	1.62032	1.1135667, 2.1270813
	T2-T0	Krijt et al.(2023)			1.62032	1.1135666, 2.1270812
		Combined			1.53831	1.2076518, 1.8689712
